# Supplementary material for: Women’s Expectations of and Satisfaction with Antenatal Care Services in a Semi-Urban Setting in Tanzania and Associated Factors: A Cross-Sectional Survey
Source: Healthcare (Basel). 2023 Aug 17;11(16):2321. doi: 10.3390/healthcare11162321 (PMC10454190; doi:10.3390/healthcare11162321)
Supplement: Supplementary file 1 [file healthcare-11-02321-s001.zip]

Archive with 4 entries (4 files):
- Heri Rashidi Additional File 1 Description.pdf
- Heri Rashidi Additional File 1.pdf
- Heri Rashidi Additional File 2 Description.pdf
- Heri Rashidi Additional File 2.pdf
